# Supplementary material for: Upcycling Grape Pomace in a Plant-Based Yogurt Alternative: Starter Selection, Phenolic Profiling, and Antioxidant Efficacy on Human Keratinocytes
Source: Foods. 2025 Dec 13;14(24):4294. doi: 10.3390/foods14244294 (PMC12732341; doi:10.3390/foods14244294)
Supplement: Supplementary file 1 [file foods-14-04294-s001.zip]

Archive with 1 entries (1 files):
- foods-4028782-supplementary.pdf
